# Supplementary material for: A New Phylogenetic Framework for the Animal-Adapted Mycobacterium tuberculosis Complex
Source: Front Microbiol. 2018 Nov 27;9:2820. doi: 10.3389/fmicb.2018.02820 (PMC6277475; doi:10.3389/fmicb.2018.02820)
Supplement: TABLE S1 — Final set of genomes used in the analysis and some metadata associated. NA stands for non-available. [file Table_1.xlsx]

## Sheet: Hoja1
Table S1 - Final set of genomes used in the analysis and some metadata associated. NA stands for non-available.
ORIGIN	AC. NUMBER	COUNTRY OF ISOLATION	MTBC LINEAGE/ECOTYPE
Casali et al. 2014	ERR017778	Russia	BCG
Casali et al. 2014	ERR019852	Russia	BCG
Guerra-Assuncao et al. 2015	ERR161048	Malawi	BCG
Guerra-Assuncao et al. 2015	ERR212052	Malawi	BCG
Comas et al. 2013	ERR234151	Laboratory -BCG strain	BCG
Broad Institute	SRR1162747;SRR1166866	Sweden	BCG
PATRIC	SRR3647355	NA	BCG
Coscolla et al 2013	ERS635608	Ivory Coast	Chimpanzee bacillus
This study	ERR2659157	South Africa	Dassie bacillus
This study	ERR2659158	South Africa	Dassie bacillus
Comas et al. 2013	ERP001731	Germany	L1
Comas et al. 2013	ERR1200629	Ethiopia	L1
Comas et al. 2013	ERR233351	Ethiopia	L1
Comas et al. 2013	ERR233356	United States of America	L1
Comas et al. 2013	ERR233363	United States of America	L1
Comas et al. 2013	ERR233365	United States of America	L1
Comas et al. 2013	ERR233372	United Kingdom	L1
Comas et al. 2013	ERR233374	United Kingdom	L1
Comas et al. 2013	ERR233376	Nepal	L1
Comas et al. 2013	ERR233377	Nepal	L1
Comas et al. 2013	ERR233380	Nepal	L1
Comas et al. 2013	ERR234155	Germany	L1
Comas et al. 2013	ERR234156	Germany	L1
Comas et al. 2013	ERR234157	Germany	L1
Comas et al. 2013	ERR234164	Germany	L1
Comas et al. 2013	ERR234165	Germany	L1
Comas et al. 2013	ERR234169	Germany	L1
Comas et al. 2013	ERR234182	Germany	L1
Comas et al. 2013	ERR234185	Germany	L1
Comas et al. 2013	ERR234191	Germany	L1
Comas et al. 2013	ERR234194	Germany	L1
Comas et al. 2013	ERR234197	Germany	L1
Comas et al. 2013	ERR234205	Ghana	L1
Comas et al. 2013	ERR234214	United States of America	L1
Comas et al. 2013	ERR234217	United States of America	L1
Comas et al. 2013	ERR234224	United States of America	L1
Comas et al. 2013	ERR234235	United States of America	L1
Comas et al. 2013	ERR234236	United States of America	L1
Comas et al. 2013	ERR234237	United States of America	L1
Comas et al. 2013	ERR234238	Vietnam	L1
Comas et al. 2013	ERR234240	Vietnam	L1
Comas et al. 2013	ERR234241	Vietnam	L1
Comas et al. 2013	ERR234262	United States of America	L1
Comas et al. 2013	ERR234264	United States of America	L1
Comas et al. 2013	ERR234266	United States of America	L1
Comas et al. 2013	ERR234272	United Kingdom	L1
Comas et al. 2013	ERR238746	United States of America	L1
Comas et al. 2013	SRR014813	United States of America	L1
Comas et al. 2013	SRX002001	United States of America	L1
Comas et al. 2013	SRX002004	United States of America	L1
Comas et al. 2013	SRX002005	United States of America	L1
Comas et al. 2013	SRX005394	United States of America	L1
Comas et al. 2013	SRX007721	United States of America	L1
Comas et al. 2013	ERR015614	Russia	L2
Comas et al. 2013	ERR015616	Russia	L2
Comas et al. 2013	ERR233357	United States of America	L2
Comas et al. 2013	ERR233359	United States of America	L2
Comas et al. 2013	ERR233361	United States of America	L2
Comas et al. 2013	ERR233370	United States of America	L2
Comas et al. 2013	ERR233375	Nepal	L2
Comas et al. 2013	ERR233386	India	L2
Comas et al. 2013	ERR233388	Nepal	L2
Comas et al. 2013	ERR234098	China	L2
Comas et al. 2013	ERR234100	China	L2
Comas et al. 2013	ERR234101	China	L2
Comas et al. 2013	ERR234102	China	L2
Comas et al. 2013	ERR234103	China	L2
Comas et al. 2013	ERR234104	China	L2
Comas et al. 2013	ERR234105	China	L2
Comas et al. 2013	ERR234107	China	L2
Comas et al. 2013	ERR234108	China	L2
Comas et al. 2013	ERR234110	China	L2
Comas et al. 2013	ERR234112	China	L2
Comas et al. 2013	ERR234114	China	L2
Comas et al. 2013	ERR234115	China	L2
Comas et al. 2013	ERR234116	China	L2
Comas et al. 2013	ERR234117	China	L2
Comas et al. 2013	ERR234118	China	L2
Comas et al. 2013	ERR234119	China	L2
Comas et al. 2013	ERR234120	China	L2
Comas et al. 2013	ERR234121	China	L2
Comas et al. 2013	ERR234122	China	L2
Comas et al. 2013	ERR234123	China	L2
Comas et al. 2013	ERR234124	China	L2
Comas et al. 2013	ERR234125	China	L2
Comas et al. 2013	ERR234126	China	L2
Comas et al. 2013	ERR234127	China	L2
Comas et al. 2013	ERR234128	China	L2
Comas et al. 2013	ERR234129	China	L2
Comas et al. 2013	ERR234130	China	L2
Comas et al. 2013	ERR234131	China	L2
Comas et al. 2013	ERR234132	China	L2
Comas et al. 2013	ERR234133	China	L2
Comas et al. 2013	ERR234134	China	L2
Comas et al. 2013	ERR234135	China	L2
Comas et al. 2013	ERR234136	China	L2
Comas et al. 2013	ERR234137	China	L2
Comas et al. 2013	ERR234138	China	L2
Comas et al. 2013	ERR234139	China	L2
Comas et al. 2013	ERR234140	China	L2
Comas et al. 2013	ERR234141	China	L2
Comas et al. 2013	ERR234190	Vietnam	L2
Comas et al. 2013	ERR234193	Vietnam	L2
Comas et al. 2013	ERR234208	Vietnam	L2
Comas et al. 2013	ERR234209	Vietnam	L2
Comas et al. 2013	ERR234210	Vietnam	L2
Comas et al. 2013	ERR234213	United States of America	L2
Comas et al. 2013	ERR234215	United States of America	L2
Comas et al. 2013	ERR234216	United States of America	L2
Comas et al. 2013	ERR234242	Vietnam	L2
Comas et al. 2013	ERR234245	United States of America	L2
Comas et al. 2013	ERR234246	United States of America	L2
Comas et al. 2013	ERR234247	United States of America	L2
Comas et al. 2013	ERR234248	United States of America	L2
Comas et al. 2013	ERR234249	United States of America	L2
Comas et al. 2013	ERR234250	United States of America	L2
Comas et al. 2013	ERR234252	United States of America	L2
Comas et al. 2013	ERR234253	United States of America	L2
Comas et al. 2013	ERR234256	United States of America	L2
Comas et al. 2013	ERR234263	United States of America	L2
Comas et al. 2013	ERR234269	United States of America	L2
Comas et al. 2013	ERR234270	United States of America	L2
Comas et al. 2013	ERR234271	United States of America	L2
Comas et al. 2013	SRR014814	United States of America	L2
Comas et al. 2013	SRR022872	United States of America	L2
Comas et al. 2013	SRR022873	United States of America	L2
Comas et al. 2013	SRX007715	United States of America	L2
Comas et al. 2013	SRX007716	United States of America	L2
Comas et al. 2013	ERP001731	Nepal	L3
Comas et al. 2013	ERR015615	Russia	L3
Comas et al. 2013	ERR1200609	Ethiopia	L3
Comas et al. 2013	ERR233360	United States of America	L3
Comas et al. 2013	ERR233378	Nepal	L3
Comas et al. 2013	ERR233383	Nepal	L3
Comas et al. 2013	ERR233384	Switzerland	L3
Comas et al. 2013	ERR233385	Nepal	L3
Comas et al. 2013	ERR233387	India	L3
Comas et al. 2013	ERR233391	Nepal	L3
Comas et al. 2013	ERR234099	Nepal	L3
Comas et al. 2013	ERR234109	Nepal	L3
Comas et al. 2013	ERR234111	Nepal	L3
Comas et al. 2013	ERR234153	Germany	L3
Comas et al. 2013	ERR234166	Germany	L3
Comas et al. 2013	ERR234167	Germany	L3
Comas et al. 2013	ERR234168	Germany	L3
Comas et al. 2013	ERR234178	Germany	L3
Comas et al. 2013	ERR234179	Germany	L3
Comas et al. 2013	ERR234181	Germany	L3
Comas et al. 2013	ERR234188	Germany	L3
Comas et al. 2013	ERR234189	Germany	L3
Comas et al. 2013	ERR234192	Germany	L3
Comas et al. 2013	ERR234195	Germany	L3
Comas et al. 2013	ERR234196	Germany	L3
Comas et al. 2013	ERR234218	United States of America	L3
Comas et al. 2013	ERR234219	United States of America	L3
Comas et al. 2013	ERR234232	United States of America	L3
Comas et al. 2013	ERR234233	United States of America	L3
Comas et al. 2013	ERR234273	United Kingdom	L3
Comas et al. 2013	SRR006917	United States of America	L3
Comas et al. 2013	SRX007720	United States of America	L3
Comas et al. 2013	ERR1200614	Ethiopia	L4
Comas et al. 2013	ERR1200628	Ethiopia	L4
Comas et al. 2013	ERR233358	United States of America	L4
Comas et al. 2013	ERR233369	United States of America	L4
Comas et al. 2013	ERR233373	United Kingdom	L4
Comas et al. 2013	ERR233379	Nepal	L4
Comas et al. 2013	ERR233382	Nepal	L4
Comas et al. 2013	ERR233389	Nepal	L4
Comas et al. 2013	ERR233390	Nepal	L4
Comas et al. 2013	ERR234152	Vietnam	L4
Comas et al. 2013	ERR234154	Germany	L4
Comas et al. 2013	ERR234159	Germany	L4
Comas et al. 2013	ERR234161	Germany	L4
Comas et al. 2013	ERR234170	Vietnam	L4
Comas et al. 2013	ERR234171	Germany	L4
Comas et al. 2013	ERR234172	Germany	L4
Comas et al. 2013	ERR234173	Germany	L4
Comas et al. 2013	ERR234174	Germany	L4
Comas et al. 2013	ERR234175	Germany	L4
Comas et al. 2013	ERR234177	Germany	L4
Comas et al. 2013	ERR234180	Vietnam	L4
Comas et al. 2013	ERR234183	Vietnam	L4
Comas et al. 2013	ERR234187	Germany	L4
Comas et al. 2013	ERR234198	Ghana	L4
Comas et al. 2013	ERR234200	Ghana	L4
Comas et al. 2013	ERR234203	Ghana	L4
Comas et al. 2013	ERR234206	Ghana	L4
Comas et al. 2013	ERR234212	Laboratory -H37Rv strain	L4
Comas et al. 2013	ERR234220	United States of America	L4
Comas et al. 2013	ERR234221	United States of America	L4
Comas et al. 2013	ERR234222	United States of America	L4
Comas et al. 2013	ERR234223	United States of America	L4
Comas et al. 2013	ERR234225	United States of America	L4
Comas et al. 2013	ERR234226	United States of America	L4
Comas et al. 2013	ERR234227	United States of America	L4
Comas et al. 2013	ERR234228	United States of America	L4
Comas et al. 2013	ERR234229	United States of America	L4
Comas et al. 2013	ERR234230	United States of America	L4
Comas et al. 2013	ERR234231	United States of America	L4
Comas et al. 2013	ERR234239	Vietnam	L4
Comas et al. 2013	ERR234243	Vietnam	L4
Comas et al. 2013	ERR234244	Vietnam	L4
Comas et al. 2013	ERR234251	Germany	L4
Comas et al. 2013	ERR234258	United States of America	L4
Comas et al. 2013	ERR234259	United States of America	L4
Comas et al. 2013	ERR234260	United States of America	L4
Comas et al. 2013	ERR234265	United States of America	L4
Comas et al. 2013	ERR234267	United States of America	L4
Comas et al. 2013	ERR234268	United States of America	L4
Comas et al. 2013	SRR006918	Uganda	L4
Comas et al. 2013	SRR023455	United States of America	L4
Comas et al. 2013	SRR023480	United States of America	L4
Comas et al. 2013	SRR026444	United States of America	L4
Comas et al. 2013	SRR026446	NA	L4
Comas et al. 2013	SRS074557	Canada	L4
Comas et al. 2013	SRS084142	Canada	L4
Comas et al. 2013	SRX007723	Sierra Leone	L4
Comas et al. 2013	SRX012272	Gambia	L4
Casali et al. 2014	ERR017801	Russia	L5
Comas et al. 2013	ERR234097	Germany	L5
Comas et al. 2013	ERR234113	Ghana	L5
Comas et al. 2013	ERR234142	Germany	L5
Comas et al. 2013	ERR234144	Germany	L5
Comas et al. 2013	ERR234145	Germany	L5
Comas et al. 2013	ERR234146	Germany	L5
Comas et al. 2013	ERR234147	Germany	L5
Comas et al. 2013	ERR234149	Germany	L5
Comas et al. 2013	ERR234160	Germany	L5
Comas et al. 2013	ERR234176	Germany	L5
Comas et al. 2013	ERR234199	Ghana	L5
Comas et al. 2013	ERR234202	Ghana	L5
Comas et al. 2013	ERR234204	Ghana	L5
Casali et al. 2014	ERR234679	Russia	L5
Casali et al. 2014	ERR234680	Russia	L5
Walker et al. 2015	ERR400492	United Kingdom	L5
Malm et al. 2017	ERR550904	Republic of the Congo	L5
Malm et al. 2017	ERR551005	Republic of the Congo	L5
Malm et al. 2017	ERR551124	Republic of the Congo	L5
Feuerriegel et al. 2015	ERR551336	Sierra Leone	L5
Malm et al. 2017	ERR551542	Republic of the Congo	L5
Feuerriegel et al. 2015	ERR551566	Sierra Leone	L5
Malm et al. 2017	ERR551617	Ghana	L5
Feuerriegel et al. 2015	ERR551620	Sierra Leone	L5
Malm et al. 2017	ERR551965	Republic of the Congo	L5
Malm et al. 2017	ERR552172	Ghana	L5
Malm et al. 2017	ERR552187	Ghana	L5
Feuerriegel et al. 2015	ERR552261	Sierra Leone	L5
Malm et al. 2017	ERR552285	Republic of the Congo	L5
Walker et al. 2015	ERR552345	Germany	L5
Feuerriegel et al. 2015	ERR552427	Sierra Leone	L5
Malm et al. 2017	ERR552506	Republic of the Congo	L5
Malm et al. 2017	ERR552588	Ghana	L5
Feuerriegel et al. 2015	ERR552605	Sierra Leone	L5
Malm et al. 2017	ERR552673	Republic of the Congo	L5
Walker et al. 2015	SRR2100183	United Kingdom	L5
Walker et al. 2015	SRR2100713	United Kingdom	L5
Walker et al. 2015	SRR2101040	United Kingdom	L5
Walker et al. 2015	SRR2101063	United Kingdom	L5
Walker et al. 2015	SRR2101065	United Kingdom	L5
Walker et al. 2015	SRR2101293	United Kingdom	L5
Broad Institute	SRR998585	Mali	L5
Broad Institute	SRR998618	Mali	L5
Comas et al. 2013	SRX00772	Sierra Leone	L5
Comas et al. 2013	SRX007725	Germany	L5
Comas et al. 2013	ERR233362	United States of America	L6
Comas et al. 2013	ERR233366	Gambia	L6
Comas et al. 2013	ERR233368	Netherlands	L6
Comas et al. 2013	ERR234106	Germany	L6
Comas et al. 2013	ERR234148	Germany	L6
Comas et al. 2013	ERR234150	Germany	L6
Comas et al. 2013	ERR234184	Germany	L6
Comas et al. 2013	ERR234186	Germany	L6
Comas et al. 2013	ERR234237	Gambia	L6
Comas et al. 2013	ERR234255	Gambia	L6
Comas et al. 2013	ERR234257	Netherlands	L6
Comas et al. 2013	ERR234261	Gambia	L6
Casali et al. 2014	ERR234677	Russia	L6
Casali et al. 2014	ERR234678	Russia	L6
Walker et al. 2015	ERR400537	United Kingdom	L6
Walker et al. 2015	ERR550983	Germany	L6
Walker et al. 2015	ERR551070	Sierra Leone	L6
Walker et al. 2015	ERR551089	Sierra Leone	L6
Walker et al. 2015	ERR551118	Sierra Leone	L6
Walker et al. 2015	ERR551439	Sierra Leone	L6
Malm et al. 2017	ERR551709	Republic of the Congo	L6
Walker et al. 2015	ERR551732	Germany	L6
Walker et al. 2015	ERR551901	Germany	L6
Walker et al. 2015	ERR551932	Germany	L6
Malm et al. 2017	ERR552021	Ghana	L6
Walker et al. 2015	ERR552294	Germany	L6
Malm et al. 2017	ERR552328	Ghana	L6
Malm et al. 2017	ERR552963	Ghana	L6
Walker et al. 2015	ERR553341	Germany	L6
Broad Institute	SRR1049960	Mali	L6
Broad Institute	SRR1162469	Mali	L6
Broad Institute	SRR1162470	Mali	L6
Broad Institute	SRR1162477	Mali	L6
Broad Institute	SRR1162479	Mali	L6
Walker et al. 2015	SRR2100539	United Kingdom	L6
Walker et al. 2015	SRR2100902	United Kingdom	L6
Walker et al. 2015	SRR2101264	United Kingdom	L6
Broad Institute	SRR998577	Mali	L6
Broad Institute	SRR998581	Mali	L6
Broad Institute	SRR998594	Mali	L6
Broad Institute	SRR998598;SRR998599	Mali	L6
Broad Institute	SRR998606;SRR998607	Mali	L6
Broad Institute	SRR998609	Mali	L6
Broad Institute	SRR998615	Mali	L6
Broad Institute	SRR998623	Mali	L6
Broad Institute	SRR998630	Mali	L6
Broad Institute	SRR998636; SRR998639	Mali	L6
Broad Institute	SRR998643	Mali	L6
Broad Institute	SRR998644	Mali	L6
Broad Institute	SRR998649	Mali	L6
Broad Institute	SRR998653	Mali	L6
Comas et al. 2013	SRX007722	Gambia	L6
Comas et al. 2013	SRX007726	Sierra Leone	L6
Comas et al. 2013	ERR1200603	Ethiopia	L7
Comas et al. 2013	ERR1200617	Ethiopia	L7
Comas et al. 2013	ERR1200635	Ethiopia	L7
Comas et al. 2013	ERR1200640	Ethiopia	L7
The Wellcome Sanger Institute	ERR016861	NA	M.bovis
The Wellcome Sanger Institute	ERR016867	NA	M.bovis
Casali et al. 2014	ERR017796	Russia	M.bovis
The Wellcome Sanger Institute	ERR032134	NA	M.bovis
Walker et al. 2013	ERR046748	United Kingdom	M.bovis
Walker et al. 2013	ERR046954	United Kingdom	M.bovis
Walker et al. 2013	ERR046989	United Kingdom	M.bovis
The Wellcome Sanger Institute	ERR1203064	Ghana	M.bovis
Trewby et al. 2016	ERR125598	UK	M.bovis
Trewby et al. 2016	ERR125599	UK	M.bovis
Trewby et al. 2016	ERR125600	UK	M.bovis
Trewby et al. 2016	ERR125601	UK	M.bovis
Trewby et al. 2016	ERR125602	UK	M.bovis
Trewby et al. 2016	ERR125603	UK	M.bovis
Trewby et al. 2016	ERR125604	UK	M.bovis
Trewby et al. 2016	ERR125605	UK	M.bovis
Trewby et al. 2016	ERR125606	UK	M.bovis
Trewby et al. 2016	ERR125607	UK	M.bovis
Trewby et al. 2016	ERR125608	UK	M.bovis
Trewby et al. 2016	ERR125609	UK	M.bovis
Trewby et al. 2016	ERR125610	UK	M.bovis
Trewby et al. 2016	ERR125611	UK	M.bovis
Trewby et al. 2016	ERR125612	UK	M.bovis
Trewby et al. 2016	ERR125613	UK	M.bovis
Trewby et al. 2016	ERR125614	UK	M.bovis
Trewby et al. 2016	ERR125615	UK	M.bovis
Trewby et al. 2016	ERR125616	UK	M.bovis
Trewby et al. 2016	ERR125617	UK	M.bovis
Trewby et al. 2016	ERR125618	UK	M.bovis
Trewby et al. 2016	ERR125619	UK	M.bovis
Trewby et al. 2016	ERR125620	UK	M.bovis
Trewby et al. 2016	ERR125621	UK	M.bovis
Trewby et al. 2016	ERR125622	UK	M.bovis
Trewby et al. 2016	ERR125623	UK	M.bovis
Trewby et al. 2016	ERR125624	UK	M.bovis
Trewby et al. 2016	ERR125625	UK	M.bovis
Trewby et al. 2016	ERR125626	UK	M.bovis
Trewby et al. 2016	ERR125627	UK	M.bovis
Trewby et al. 2016	ERR125628	UK	M.bovis
Guerra-Assuncao et al. 2015	ERR161044	Malawi	M.bovis
Guerra-Assuncao et al. 2015	ERR181980	Malawi	M.bovis
Guerra-Assuncao et al. 2015	ERR212091	Malawi	M.bovis
Casali et al. 2014	ERR229952	Russia	M.bovis
This study	ERR2659159;ERR2659160	Switzerland	M.bovis
This study	ERR2659161;ERR2659162	Switzerland	M.bovis
Walker et al. 2015	ERR400386	United Kingdom	M.bovis
Walker et al. 2015	ERR400460	United Kingdom	M.bovis
The Wellcome Sanger Institute	ERR502499	Ghana	M.bovis
The Wellcome Sanger Institute	ERR502526	Ghana	M.bovis
The Wellcome Sanger Institute	ERR502529	Ghana	M.bovis
The Wellcome Sanger Institute	ERR502538	Ghana	M.bovis
Walker et al. 2015	ERR550755	Germany	M.bovis
Walker et al. 2015	ERR550954	Germany	M.bovis
Walker et al. 2015	ERR551009	Germany	M.bovis
Walker et al. 2015	ERR551191	Germany	M.bovis
Walker et al. 2015	ERR551252	Germany	M.bovis
Walker et al. 2015	ERR551917	Germany	M.bovis
Malm et al. 2017	ERR552138	Republic of the Congo	M.bovis
Malm et al. 2017	ERR552470	Republic of the Congo	M.bovis
Malm et al. 2017	ERR552515	Republic of the Congo	M.bovis
Walker et al. 2015	ERR553061	Germany	M.bovis
Malm et al. 2017	ERR553337	Republic of the Congo	M.bovis
Trewby et al. 2016	ERR841788	UK	M.bovis
Trewby et al. 2016	ERR841789	UK	M.bovis
Trewby et al. 2016	ERR841790	UK	M.bovis
Trewby et al. 2016	ERR841791	UK	M.bovis
Trewby et al. 2016	ERR841792	UK	M.bovis
Trewby et al. 2016	ERR841793	UK	M.bovis
Trewby et al. 2016	ERR841794	UK	M.bovis
Trewby et al. 2016	ERR841795	UK	M.bovis
Trewby et al. 2016	ERR841796	UK	M.bovis
Trewby et al. 2016	ERR841797	UK	M.bovis
Trewby et al. 2016	ERR841798	UK	M.bovis
Trewby et al. 2016	ERR841799	UK	M.bovis
Trewby et al. 2016	ERR841800	UK	M.bovis
Trewby et al. 2016	ERR841801	UK	M.bovis
Trewby et al. 2016	ERR841802	UK	M.bovis
Trewby et al. 2016	ERR841803	UK	M.bovis
Trewby et al. 2016	ERR841804	UK	M.bovis
Trewby et al. 2016	ERR841805	UK	M.bovis
Trewby et al. 2016	ERR841806	UK	M.bovis
Trewby et al. 2016	ERR841807	UK	M.bovis
Trewby et al. 2016	ERR841808	UK	M.bovis
Trewby et al. 2016	ERR841809	UK	M.bovis
Trewby et al. 2016	ERR841810	UK	M.bovis
Trewby et al. 2016	ERR841811	UK	M.bovis
Trewby et al. 2016	ERR841812	UK	M.bovis
Trewby et al. 2016	ERR841813	UK	M.bovis
Trewby et al. 2016	ERR841814	UK	M.bovis
Trewby et al. 2016	ERR841815	UK	M.bovis
Trewby et al. 2016	ERR841816	UK	M.bovis
Trewby et al. 2016	ERR841817	UK	M.bovis
Trewby et al. 2016	ERR841818	UK	M.bovis
Trewby et al. 2016	ERR841819	UK	M.bovis
Trewby et al. 2016	ERR841820	UK	M.bovis
Trewby et al. 2016	ERR841821	UK	M.bovis
Trewby et al. 2016	ERR841822	UK	M.bovis
Trewby et al. 2016	ERR841823	UK	M.bovis
Trewby et al. 2016	ERR841824	UK	M.bovis
Trewby et al. 2016	ERR841825	UK	M.bovis
Trewby et al. 2016	ERR841826	UK	M.bovis
Trewby et al. 2016	ERR841827	UK	M.bovis
Trewby et al. 2016	ERR841828	UK	M.bovis
Trewby et al. 2016	ERR841829	UK	M.bovis
Trewby et al. 2016	ERR841830	UK	M.bovis
Trewby et al. 2016	ERR841831	UK	M.bovis
Trewby et al. 2016	ERR841832	UK	M.bovis
Trewby et al. 2016	ERR841833	UK	M.bovis
Trewby et al. 2016	ERR841834	UK	M.bovis
Trewby et al. 2016	ERR841835	UK	M.bovis
Trewby et al. 2016	ERR841836	UK	M.bovis
Trewby et al. 2016	ERR841837	UK	M.bovis
Trewby et al. 2016	ERR841838	UK	M.bovis
Trewby et al. 2016	ERR841839	UK	M.bovis
Trewby et al. 2016	ERR841840	UK	M.bovis
Trewby et al. 2016	ERR841841	UK	M.bovis
Trewby et al. 2016	ERR841842	UK	M.bovis
Trewby et al. 2016	ERR841843	UK	M.bovis
Trewby et al. 2016	ERR841844	UK	M.bovis
Trewby et al. 2016	ERR841845	UK	M.bovis
Trewby et al. 2016	ERR841846	UK	M.bovis
Trewby et al. 2016	ERR841847	UK	M.bovis
Trewby et al. 2016	ERR841848	UK	M.bovis
Trewby et al. 2016	ERR841849	UK	M.bovis
Trewby et al. 2016	ERR841850	UK	M.bovis
Trewby et al. 2016	ERR841851	UK	M.bovis
Trewby et al. 2016	ERR841852	UK	M.bovis
Trewby et al. 2016	ERR841853	UK	M.bovis
Trewby et al. 2016	ERR841854	UK	M.bovis
Trewby et al. 2016	ERR841855	UK	M.bovis
Trewby et al. 2016	ERR841856	UK	M.bovis
Trewby et al. 2016	ERR841857	UK	M.bovis
Trewby et al. 2016	ERR841858	UK	M.bovis
Trewby et al. 2016	ERR841859	UK	M.bovis
Trewby et al. 2016	ERR841860	UK	M.bovis
Trewby et al. 2016	ERR841861	UK	M.bovis
Trewby et al. 2016	ERR841862	UK	M.bovis
Trewby et al. 2016	ERR841863	UK	M.bovis
Trewby et al. 2016	ERR841864	UK	M.bovis
Trewby et al. 2016	ERR841865	UK	M.bovis
Trewby et al. 2016	ERR841867	UK	M.bovis
Trewby et al. 2016	ERR841868	UK	M.bovis
Trewby et al. 2016	ERR841869	UK	M.bovis
Trewby et al. 2016	ERR841870	UK	M.bovis
Trewby et al. 2016	ERR841871	UK	M.bovis
Trewby et al. 2016	ERR841872	UK	M.bovis
Trewby et al. 2016	ERR841873	UK	M.bovis
Trewby et al. 2016	ERR841874	UK	M.bovis
Trewby et al. 2016	ERR841875	UK	M.bovis
Trewby et al. 2016	ERR841877	UK	M.bovis
Trewby et al. 2016	ERR841878	UK	M.bovis
Trewby et al. 2016	ERR841879	UK	M.bovis
Trewby et al. 2016	ERR841880	UK	M.bovis
Trewby et al. 2016	ERR841881	UK	M.bovis
Trewby et al. 2016	ERR841882	UK	M.bovis
Trewby et al. 2016	ERR841883	UK	M.bovis
Trewby et al. 2016	ERR841884	UK	M.bovis
Trewby et al. 2016	ERR841885	UK	M.bovis
Trewby et al. 2016	ERR841886	UK	M.bovis
Trewby et al. 2016	ERR841887	UK	M.bovis
Trewby et al. 2016	ERR841888	UK	M.bovis
Trewby et al. 2016	ERR841889	UK	M.bovis
Trewby et al. 2016	ERR841890	UK	M.bovis
Trewby et al. 2016	ERR841891	UK	M.bovis
Trewby et al. 2016	ERR841892	UK	M.bovis
Trewby et al. 2016	ERR841893	UK	M.bovis
Trewby et al. 2016	ERR841894	UK	M.bovis
Trewby et al. 2016	ERR841895	UK	M.bovis
Trewby et al. 2016	ERR841896	UK	M.bovis
Trewby et al. 2016	ERR841897	UK	M.bovis
Trewby et al. 2016	ERR841898	UK	M.bovis
Trewby et al. 2016	ERR841899	UK	M.bovis
Trewby et al. 2016	ERR841900	UK	M.bovis
Trewby et al. 2016	ERR841901	UK	M.bovis
Trewby et al. 2016	ERR841902	UK	M.bovis
Trewby et al. 2016	ERR841903	UK	M.bovis
Trewby et al. 2016	ERR841904	UK	M.bovis
Trewby et al. 2016	ERR841905	UK	M.bovis
Broad Institute	SRR1173570	Uganda	M.bovis
Walker et al. 2015	SRR2101351	United Kingdom	M.bovis
PATRIC	SRR3647356	NA	M.bovis
Crispell et al. 2017	SRR5216690	New Zealand	M.bovis
Crispell et al. 2017	SRR5216691	New Zealand	M.bovis
Crispell et al. 2017	SRR5216692	New Zealand	M.bovis
Crispell et al. 2017	SRR5216693	New Zealand	M.bovis
Crispell et al. 2017	SRR5216694	New Zealand	M.bovis
Crispell et al. 2017	SRR5216695	New Zealand	M.bovis
Crispell et al. 2017	SRR5216696	New Zealand	M.bovis
Crispell et al. 2017	SRR5216697	New Zealand	M.bovis
Crispell et al. 2017	SRR5216698	New Zealand	M.bovis
Crispell et al. 2017	SRR5216699	New Zealand	M.bovis
Crispell et al. 2017	SRR5216700	New Zealand	M.bovis
Crispell et al. 2017	SRR5216701	New Zealand	M.bovis
Crispell et al. 2017	SRR5216702	New Zealand	M.bovis
Crispell et al. 2017	SRR5216703	New Zealand	M.bovis
Crispell et al. 2017	SRR5216704	New Zealand	M.bovis
Crispell et al. 2017	SRR5216705	New Zealand	M.bovis
Crispell et al. 2017	SRR5216706	New Zealand	M.bovis
Crispell et al. 2017	SRR5216707	New Zealand	M.bovis
Crispell et al. 2017	SRR5216708	New Zealand	M.bovis
Crispell et al. 2017	SRR5216709	New Zealand	M.bovis
Crispell et al. 2017	SRR5216710	New Zealand	M.bovis
Crispell et al. 2017	SRR5216711	New Zealand	M.bovis
Crispell et al. 2017	SRR5216712	New Zealand	M.bovis
Crispell et al. 2017	SRR5216713	New Zealand	M.bovis
Crispell et al. 2017	SRR5216714	New Zealand	M.bovis
Crispell et al. 2017	SRR5216715	New Zealand	M.bovis
Crispell et al. 2017	SRR5216716	New Zealand	M.bovis
Crispell et al. 2017	SRR5216717	New Zealand	M.bovis
Crispell et al. 2017	SRR5216718	New Zealand	M.bovis
Crispell et al. 2017	SRR5216719	New Zealand	M.bovis
Crispell et al. 2017	SRR5216720	New Zealand	M.bovis
Crispell et al. 2017	SRR5216721	New Zealand	M.bovis
Crispell et al. 2017	SRR5216722	New Zealand	M.bovis
Crispell et al. 2017	SRR5216723	New Zealand	M.bovis
Crispell et al. 2017	SRR5216724	New Zealand	M.bovis
Crispell et al. 2017	SRR5216725	New Zealand	M.bovis
Crispell et al. 2017	SRR5216726	New Zealand	M.bovis
Crispell et al. 2017	SRR5216727	New Zealand	M.bovis
Crispell et al. 2017	SRR5216728	New Zealand	M.bovis
Crispell et al. 2017	SRR5216729	New Zealand	M.bovis
Crispell et al. 2017	SRR5216730	New Zealand	M.bovis
Crispell et al. 2017	SRR5216731	New Zealand	M.bovis
Crispell et al. 2017	SRR5216732	New Zealand	M.bovis
Crispell et al. 2017	SRR5216733	New Zealand	M.bovis
Crispell et al. 2017	SRR5216734	New Zealand	M.bovis
Crispell et al. 2017	SRR5216735	New Zealand	M.bovis
Crispell et al. 2017	SRR5216736	New Zealand	M.bovis
Crispell et al. 2017	SRR5216737	New Zealand	M.bovis
Crispell et al. 2017	SRR5216738	New Zealand	M.bovis
Crispell et al. 2017	SRR5216739	New Zealand	M.bovis
Crispell et al. 2017	SRR5216740	New Zealand	M.bovis
Crispell et al. 2017	SRR5216741	New Zealand	M.bovis
Crispell et al. 2017	SRR5216742	New Zealand	M.bovis
Crispell et al. 2017	SRR5216743	New Zealand	M.bovis
Crispell et al. 2017	SRR5216744	New Zealand	M.bovis
Crispell et al. 2017	SRR5216745	New Zealand	M.bovis
Crispell et al. 2017	SRR5216746	New Zealand	M.bovis
Crispell et al. 2017	SRR5216747	New Zealand	M.bovis
Crispell et al. 2017	SRR5216749	New Zealand	M.bovis
Crispell et al. 2017	SRR5216750	New Zealand	M.bovis
Crispell et al. 2017	SRR5216751	New Zealand	M.bovis
Crispell et al. 2017	SRR5216752	New Zealand	M.bovis
Crispell et al. 2017	SRR5216753	New Zealand	M.bovis
Crispell et al. 2017	SRR5216754	New Zealand	M.bovis
Crispell et al. 2017	SRR5216755	New Zealand	M.bovis
Crispell et al. 2017	SRR5216756	New Zealand	M.bovis
Crispell et al. 2017	SRR5216757	New Zealand	M.bovis
Crispell et al. 2017	SRR5216758	New Zealand	M.bovis
Crispell et al. 2017	SRR5216759	New Zealand	M.bovis
Crispell et al. 2017	SRR5216760	New Zealand	M.bovis
Crispell et al. 2017	SRR5216761	New Zealand	M.bovis
Crispell et al. 2017	SRR5216762	New Zealand	M.bovis
Crispell et al. 2017	SRR5216763	New Zealand	M.bovis
Crispell et al. 2017	SRR5216764	New Zealand	M.bovis
Crispell et al. 2017	SRR5216765	New Zealand	M.bovis
Crispell et al. 2017	SRR5216766	New Zealand	M.bovis
Crispell et al. 2017	SRR5216767	New Zealand	M.bovis
Crispell et al. 2017	SRR5216768	New Zealand	M.bovis
Crispell et al. 2017	SRR5216769	New Zealand	M.bovis
Crispell et al. 2017	SRR5216770	New Zealand	M.bovis
Crispell et al. 2017	SRR5216771	New Zealand	M.bovis
Crispell et al. 2017	SRR5216772	New Zealand	M.bovis
Crispell et al. 2017	SRR5216773	New Zealand	M.bovis
Crispell et al. 2017	SRR5216774	New Zealand	M.bovis
Crispell et al. 2017	SRR5216775	New Zealand	M.bovis
Crispell et al. 2017	SRR5216776	New Zealand	M.bovis
Crispell et al. 2017	SRR5216777	New Zealand	M.bovis
Crispell et al. 2017	SRR5216778	New Zealand	M.bovis
Crispell et al. 2017	SRR5216779	New Zealand	M.bovis
Crispell et al. 2017	SRR5216780	New Zealand	M.bovis
Crispell et al. 2017	SRR5216781	New Zealand	M.bovis
Crispell et al. 2017	SRR5216782	New Zealand	M.bovis
Crispell et al. 2017	SRR5216783	New Zealand	M.bovis
Crispell et al. 2017	SRR5216784	New Zealand	M.bovis
Crispell et al. 2017	SRR5216785	New Zealand	M.bovis
Crispell et al. 2017	SRR5216786	New Zealand	M.bovis
Crispell et al. 2017	SRR5216787	New Zealand	M.bovis
Crispell et al. 2017	SRR5216788	New Zealand	M.bovis
Crispell et al. 2017	SRR5216789	New Zealand	M.bovis
Crispell et al. 2017	SRR5216790	New Zealand	M.bovis
Crispell et al. 2017	SRR5216791	New Zealand	M.bovis
Crispell et al. 2017	SRR5216792	New Zealand	M.bovis
Crispell et al. 2017	SRR5216793	New Zealand	M.bovis
Crispell et al. 2017	SRR5216794	New Zealand	M.bovis
Crispell et al. 2017	SRR5216795	New Zealand	M.bovis
Crispell et al. 2017	SRR5216796	New Zealand	M.bovis
Crispell et al. 2017	SRR5216797	New Zealand	M.bovis
Crispell et al. 2017	SRR5216798	New Zealand	M.bovis
Crispell et al. 2017	SRR5216799	New Zealand	M.bovis
Crispell et al. 2017	SRR5216800	New Zealand	M.bovis
Crispell et al. 2017	SRR5216801	New Zealand	M.bovis
Crispell et al. 2017	SRR5216802	New Zealand	M.bovis
Crispell et al. 2017	SRR5216803	New Zealand	M.bovis
Crispell et al. 2017	SRR5216804	New Zealand	M.bovis
Crispell et al. 2017	SRR5216805	New Zealand	M.bovis
Crispell et al. 2017	SRR5216806	New Zealand	M.bovis
Crispell et al. 2017	SRR5216807	New Zealand	M.bovis
Crispell et al. 2017	SRR5216808	New Zealand	M.bovis
Crispell et al. 2017	SRR5216809	New Zealand	M.bovis
Crispell et al. 2017	SRR5216810	New Zealand	M.bovis
Crispell et al. 2017	SRR5216811	New Zealand	M.bovis
Crispell et al. 2017	SRR5216812	New Zealand	M.bovis
Crispell et al. 2017	SRR5216813	New Zealand	M.bovis
Crispell et al. 2017	SRR5216814	New Zealand	M.bovis
Crispell et al. 2017	SRR5216815	New Zealand	M.bovis
Crispell et al. 2017	SRR5216816	New Zealand	M.bovis
Crispell et al. 2017	SRR5216817	New Zealand	M.bovis
Crispell et al. 2017	SRR5216818	New Zealand	M.bovis
Crispell et al. 2017	SRR5216819	New Zealand	M.bovis
Crispell et al. 2017	SRR5216820	New Zealand	M.bovis
Crispell et al. 2017	SRR5216821	New Zealand	M.bovis
Crispell et al. 2017	SRR5216822	New Zealand	M.bovis
Crispell et al. 2017	SRR5216823	New Zealand	M.bovis
Crispell et al. 2017	SRR5216824	New Zealand	M.bovis
Crispell et al. 2017	SRR5216825	New Zealand	M.bovis
Crispell et al. 2017	SRR5216826	New Zealand	M.bovis
Crispell et al. 2017	SRR5216827	New Zealand	M.bovis
Crispell et al. 2017	SRR5216828	New Zealand	M.bovis
Crispell et al. 2017	SRR5216829	New Zealand	M.bovis
Crispell et al. 2017	SRR5216830	New Zealand	M.bovis
Crispell et al. 2017	SRR5216831	New Zealand	M.bovis
Crispell et al. 2017	SRR5216832	New Zealand	M.bovis
Crispell et al. 2017	SRR5216833	New Zealand	M.bovis
Crispell et al. 2017	SRR5216834	New Zealand	M.bovis
Crispell et al. 2017	SRR5216835	New Zealand	M.bovis
Crispell et al. 2017	SRR5216836	New Zealand	M.bovis
Crispell et al. 2017	SRR5216837	New Zealand	M.bovis
Crispell et al. 2017	SRR5216838	New Zealand	M.bovis
Crispell et al. 2017	SRR5216839	New Zealand	M.bovis
Crispell et al. 2017	SRR5216840	New Zealand	M.bovis
Crispell et al. 2017	SRR5216841	New Zealand	M.bovis
Crispell et al. 2017	SRR5216842	New Zealand	M.bovis
Crispell et al. 2017	SRR5216843	New Zealand	M.bovis
Crispell et al. 2017	SRR5216844	New Zealand	M.bovis
Crispell et al. 2017	SRR5216845	New Zealand	M.bovis
Crispell et al. 2017	SRR5216846	New Zealand	M.bovis
Crispell et al. 2017	SRR5216847	New Zealand	M.bovis
Crispell et al. 2017	SRR5216848	New Zealand	M.bovis
Crispell et al. 2017	SRR5216849	New Zealand	M.bovis
Crispell et al. 2017	SRR5216850	New Zealand	M.bovis
Crispell et al. 2017	SRR5216851	New Zealand	M.bovis
Crispell et al. 2017	SRR5216852	New Zealand	M.bovis
Crispell et al. 2017	SRR5216853	New Zealand	M.bovis
Crispell et al. 2017	SRR5216854	New Zealand	M.bovis
Crispell et al. 2017	SRR5216855	New Zealand	M.bovis
Crispell et al. 2017	SRR5216856	New Zealand	M.bovis
Crispell et al. 2017	SRR5216857	New Zealand	M.bovis
Crispell et al. 2017	SRR5216858	New Zealand	M.bovis
Crispell et al. 2017	SRR5216859	New Zealand	M.bovis
Crispell et al. 2017	SRR5216860	New Zealand	M.bovis
Crispell et al. 2017	SRR5216861	New Zealand	M.bovis
Crispell et al. 2017	SRR5216862	New Zealand	M.bovis
Crispell et al. 2017	SRR5216863	New Zealand	M.bovis
Crispell et al. 2017	SRR5216864	New Zealand	M.bovis
Crispell et al. 2017	SRR5216865	New Zealand	M.bovis
Crispell et al. 2017	SRR5216866	New Zealand	M.bovis
Crispell et al. 2017	SRR5216867	New Zealand	M.bovis
Crispell et al. 2017	SRR5216868	New Zealand	M.bovis
Crispell et al. 2017	SRR5216869	New Zealand	M.bovis
Crispell et al. 2017	SRR5216870	New Zealand	M.bovis
Crispell et al. 2017	SRR5216871	New Zealand	M.bovis
Crispell et al. 2017	SRR5216872	New Zealand	M.bovis
Crispell et al. 2017	SRR5216873	New Zealand	M.bovis
Crispell et al. 2017	SRR5216874	New Zealand	M.bovis
Crispell et al. 2017	SRR5216875	New Zealand	M.bovis
Crispell et al. 2017	SRR5216876	New Zealand	M.bovis
Crispell et al. 2017	SRR5216877	New Zealand	M.bovis
Crispell et al. 2017	SRR5216878	New Zealand	M.bovis
Crispell et al. 2017	SRR5216879	New Zealand	M.bovis
Crispell et al. 2017	SRR5216880	New Zealand	M.bovis
Crispell et al. 2017	SRR5216881	New Zealand	M.bovis
Crispell et al. 2017	SRR5216882	New Zealand	M.bovis
Crispell et al. 2017	SRR5216883	New Zealand	M.bovis
Crispell et al. 2017	SRR5216884	New Zealand	M.bovis
Crispell et al. 2017	SRR5216885	New Zealand	M.bovis
Crispell et al. 2017	SRR5216886	New Zealand	M.bovis
Crispell et al. 2017	SRR5216887	New Zealand	M.bovis
Crispell et al. 2017	SRR5216888	New Zealand	M.bovis
Crispell et al. 2017	SRR5216889	New Zealand	M.bovis
Crispell et al. 2017	SRR5216890	New Zealand	M.bovis
Crispell et al. 2017	SRR5216891	New Zealand	M.bovis
Crispell et al. 2017	SRR5216892	New Zealand	M.bovis
Crispell et al. 2017	SRR5216893	New Zealand	M.bovis
Crispell et al. 2017	SRR5216894	New Zealand	M.bovis
Crispell et al. 2017	SRR5216895	New Zealand	M.bovis
Crispell et al. 2017	SRR5216896	New Zealand	M.bovis
Crispell et al. 2017	SRR5216897	New Zealand	M.bovis
Crispell et al. 2017	SRR5216898	New Zealand	M.bovis
Crispell et al. 2017	SRR5216899	New Zealand	M.bovis
Crispell et al. 2017	SRR5216900	New Zealand	M.bovis
Crispell et al. 2017	SRR5216901	New Zealand	M.bovis
Crispell et al. 2017	SRR5216902	New Zealand	M.bovis
Crispell et al. 2017	SRR5216903	New Zealand	M.bovis
Crispell et al. 2017	SRR5216904	New Zealand	M.bovis
Crispell et al. 2017	SRR5216905	New Zealand	M.bovis
Crispell et al. 2017	SRR5216906	New Zealand	M.bovis
Crispell et al. 2017	SRR5216907	New Zealand	M.bovis
Crispell et al. 2017	SRR5216908	New Zealand	M.bovis
Crispell et al. 2017	SRR5216909	New Zealand	M.bovis
Crispell et al. 2017	SRR5216910	New Zealand	M.bovis
Crispell et al. 2017	SRR5216911	New Zealand	M.bovis
Crispell et al. 2017	SRR5216912	New Zealand	M.bovis
Crispell et al. 2017	SRR5216913	New Zealand	M.bovis
Crispell et al. 2017	SRR5216914	New Zealand	M.bovis
Crispell et al. 2017	SRR5216915	New Zealand	M.bovis
Crispell et al. 2017	SRR5216916	New Zealand	M.bovis
Crispell et al. 2017	SRR5216917	New Zealand	M.bovis
Crispell et al. 2017	SRR5216918	New Zealand	M.bovis
Crispell et al. 2017	SRR5216919	New Zealand	M.bovis
Crispell et al. 2017	SRR5216920	New Zealand	M.bovis
Crispell et al. 2017	SRR5216921	New Zealand	M.bovis
Crispell et al. 2017	SRR5216922	New Zealand	M.bovis
Crispell et al. 2017	SRR5216923	New Zealand	M.bovis
Crispell et al. 2017	SRR5216924	New Zealand	M.bovis
Crispell et al. 2017	SRR5216925	New Zealand	M.bovis
Crispell et al. 2017	SRR5216926	New Zealand	M.bovis
Crispell et al. 2017	SRR5216927	New Zealand	M.bovis
Crispell et al. 2017	SRR5216928	New Zealand	M.bovis
Crispell et al. 2017	SRR5216929	New Zealand	M.bovis
Crispell et al. 2017	SRR5216930	New Zealand	M.bovis
Crispell et al. 2017	SRR5216931	New Zealand	M.bovis
Crispell et al. 2017	SRR5216932	New Zealand	M.bovis
Crispell et al. 2017	SRR5216933	New Zealand	M.bovis
Crispell et al. 2017	SRR5216934	New Zealand	M.bovis
Crispell et al. 2017	SRR5216935	New Zealand	M.bovis
Crispell et al. 2017	SRR5216936	New Zealand	M.bovis
Crispell et al. 2017	SRR5216937	New Zealand	M.bovis
Crispell et al. 2017	SRR5216938	New Zealand	M.bovis
Crispell et al. 2017	SRR5216939	New Zealand	M.bovis
Crispell et al. 2017	SRR5216940	New Zealand	M.bovis
Crispell et al. 2017	SRR5216941	New Zealand	M.bovis
Crispell et al. 2017	SRR5216942	New Zealand	M.bovis
Crispell et al. 2017	SRR5216943	New Zealand	M.bovis
Crispell et al. 2017	SRR5216944	New Zealand	M.bovis
Crispell et al. 2017	SRR5216945	New Zealand	M.bovis
Crispell et al. 2017	SRR5216946	New Zealand	M.bovis
Crispell et al. 2017	SRR5216947	New Zealand	M.bovis
Crispell et al. 2017	SRR5216948	New Zealand	M.bovis
Crispell et al. 2017	SRR5216949	New Zealand	M.bovis
Crispell et al. 2017	SRR5216950	New Zealand	M.bovis
Crispell et al. 2017	SRR5216951	New Zealand	M.bovis
Crispell et al. 2017	SRR5216952	New Zealand	M.bovis
Crispell et al. 2017	SRR5216953	New Zealand	M.bovis
Crispell et al. 2017	SRR5216954	New Zealand	M.bovis
Crispell et al. 2017	SRR5216955	New Zealand	M.bovis
Crispell et al. 2017	SRR5216956	New Zealand	M.bovis
Crispell et al. 2017	SRR5216957	New Zealand	M.bovis
Crispell et al. 2017	SRR5216958	New Zealand	M.bovis
Crispell et al. 2017	SRR5216959	New Zealand	M.bovis
Crispell et al. 2017	SRR5216960	New Zealand	M.bovis
Crispell et al. 2017	SRR5216961	New Zealand	M.bovis
Crispell et al. 2017	SRR5216962	New Zealand	M.bovis
Crispell et al. 2017	SRR5216963	New Zealand	M.bovis
Crispell et al. 2017	SRR5216964	New Zealand	M.bovis
Crispell et al. 2017	SRR5216965	New Zealand	M.bovis
Crispell et al. 2017	SRR5216966	New Zealand	M.bovis
Crispell et al. 2017	SRR5216967	New Zealand	M.bovis
Crispell et al. 2017	SRR5216968	New Zealand	M.bovis
Crispell et al. 2017	SRR5216969	New Zealand	M.bovis
Crispell et al. 2017	SRR5216970	New Zealand	M.bovis
Crispell et al. 2017	SRR5216971	New Zealand	M.bovis
Crispell et al. 2017	SRR5216972	New Zealand	M.bovis
Crispell et al. 2017	SRR5216973	New Zealand	M.bovis
Crispell et al. 2017	SRR5216974	New Zealand	M.bovis
Crispell et al. 2017	SRR5216975	New Zealand	M.bovis
Crispell et al. 2017	SRR5216976	New Zealand	M.bovis
Crispell et al. 2017	SRR5216977	New Zealand	M.bovis
Crispell et al. 2017	SRR5216978	New Zealand	M.bovis
Crispell et al. 2017	SRR5216979	New Zealand	M.bovis
Crispell et al. 2017	SRR5216980	New Zealand	M.bovis
Crispell et al. 2017	SRR5216981	New Zealand	M.bovis
Crispell et al. 2017	SRR5216982	New Zealand	M.bovis
Crispell et al. 2017	SRR5216983	New Zealand	M.bovis
Crispell et al. 2017	SRR5216984	New Zealand	M.bovis
Crispell et al. 2017	SRR5216985	New Zealand	M.bovis
Broad Institute	SRR998659	Mali	M.bovis
Broad Institute	SRX002429	NA	M.canettii
This study	ERR2642516	NA	M.caprae
Malm et al. 2017	ERR551023	Republic of the Congo	M.caprae
Malm et al. 2017	ERR551704	Germany	M.caprae
Malm et al. 2017	ERR552526	Germany	M.caprae
Research Center Borstel	ERR841382	NA	M.caprae
The Wellcome Sanger Institute	ERR027294	UK	M.microti
The Wellcome Sanger Institute	ERR027295	NA	M.microti
The Wellcome Sanger Institute	ERR027298	Netherlands	M.microti
This study	ERR2659163	Italy	M.microti
This study	ERR2659164	Italy	M.microti
This study	ERR2659165;ERR2659166	Italy	M.microti
This study	ERR2659167	Italy	M.microti
This study	ERR2659168	Italy	M.microti
This study	ERR2659169	Italy	M.microti
This study	ERR2659170	Italy	M.microti
This study	ERR2659171	Italy	M.microti
Malm et al. 2017	ERR551111	Germany	M.microti
Malm et al. 2017	ERR552037	Germany	M.microti
Malm et al. 2017	ERR553376	Germany	M.microti
PATRIC	SRR3647357	UK	M.microti
Alexander et al. 2016	SRR3500411	Botswana	M.mungi
Comas et al. 2013	ERR015582	NA	M.orygis
Casali et al. 2014	ERR017782	UK	M.orygis
Casali et al. 2014	ERR234675	Russia	M.orygis
Casali et al. 2014	ERR234676	Russia	M.orygis
Casali et al. 2014	ERR234682	Russia	M.orygis
This study	ERR2659153	Australia	M.orygis
This study	ERR2659154	Australia	M.orygis
This study	ERR2659155	Australia	M.orygis
This study	ERR2659156	Australia	M.orygis
Walker et al. 2015	SRR2100577	United Kingdom	M.orygis
Walker et al. 2015	SRR2101161	United Kingdom	M.orygis
Walker et al. 2015	SRR2101222	United Kingdom	M.orygis
Walker et al. 2015	SRR2101291	United Kingdom	M.orygis
Walker et al. 2015	SRR2101329	United Kingdom	M.orygis
Marcos et al. 2017	SRR5642711	USA	M.orygis
Marcos et al. 2017	SRR5642712	USA	M.orygis
Marcos et al. 2017	SRR5642713	USA	M.orygis
Marcos et al. 2017	SRR5642714	USA	M.orygis
Marcos et al. 2017	SRR5642715	USA	M.orygis
Marcos et al. 2017	SRR5642716	USA	M.orygis
Marcos et al. 2017	SRR5642717	USA	M.orygis
Marcos et al. 2017	SRR5642718	USA	M.orygis
Malm et al. 2017	ERR552768	Germany	M.pinnipedii
Research Center Borstel	ERR841383	NA	M.pinnipedii
Bos et al. 2014	SRR1238557	Peu	M.pinnipedii
Bos et al. 2014	SRR1238558	Peru	M.pinnipedii
Bos et al. 2014	SRR1239336	Argentina	M.pinnipedii
Bos et al. 2014	SRR1239337	Australia	M.pinnipedii
Bos et al. 2014	SRR1239338	Australia	M.pinnipedii
Bos et al. 2014	SRR1239339	Australia	M.pinnipedii
Dippenaar et al. 2015	ERR970409	South Africa	M.suricattae
