# Supplementary material for: A New Phylogenetic Framework for the Animal-Adapted Mycobacterium tuberculosis Complex
Source: Front Microbiol. 2018 Nov 27;9:2820. doi: 10.3389/fmicb.2018.02820 (PMC6277475; doi:10.3389/fmicb.2018.02820)
Supplement: TABLE S2 — Description of gene deletions found to be common to all representatives of each of the main Clades discussed in the text and their corresponding regions of difference. [file Table_2.xlsx]

## Sheet: Feuil1
Table S2 - Description of gene deletions found to be common to all representatives of each of the main Clades discussed in the text and their corresponding regions of difference
Clade A4		Clade A3		Clade A2		Clade A1		Clades A1;A2;A3;A4
Gene deleted	RD	Gene deleted	RD	Gene deleted	RD	Gene deleted	RD	Gene deleted	RD
echA1_Rv0222	RD10	echA1_Rv0222	RD10	echA1_Rv0222	RD10	echA1_Rv0222	RD10	echA1_Rv0222	RD10
yrbE3B_Rv1965	RD7	Rv1573_Rv1573	RD3	Rv1573_Rv1573	RD3	Rv1573_Rv1573	RD3	mce3A_Rv1966	RD7
mce3A_Rv1966	RD7	Rv1574_Rv1574	RD3	Rv1574_Rv1574	RD3	Rv1574_Rv1574	RD3	mce3B_Rv1967	RD7
mce3B_Rv1967	RD7	Rv1575_Rv1575	RD3	Rv1575_Rv1575	RD3	Rv1575_Rv1575	RD3	mce3C_Rv1968	RD7
mce3C_Rv1968	RD7	Rv1576c_Rv1576c	RD3	Rv1576c_Rv1576c	RD3	Rv1576c_Rv1576c	RD3	mce3D_Rv1969	RD7
mce3D_Rv1969	RD7	Rv1577c_Rv1577c	RD3	Rv1577c_Rv1577c	RD3	Rv1577c_Rv1577c	RD3	lprM_Rv1970	RD7
lprM_Rv1970	RD7	Rv1578c_Rv1578c	RD3	Rv1578c_Rv1578c	RD3	Rv1578c_Rv1578c	RD3	mce3F_Rv1971	RD7
mce3F_Rv1971	RD7	Rv1579c_Rv1579c	RD3	Rv1579c_Rv1579c	RD3	Rv1579c_Rv1579c	RD3	Rv1972_Rv1972	RD7
Rv1972_Rv1972	RD7	Rv1580c_Rv1580c	RD3	Rv1580c_Rv1580c	RD3	Rv1580c_Rv1580c	RD3	Rv1973_Rv1973	RD7
Rv1973_Rv1973	RD7	Rv1581c_Rv1581c	RD3	Rv1581c_Rv1581c	RD3	Rv1581c_Rv1581c	RD3	Rv1974_Rv1974	RD7
Rv1974_Rv1974	RD7	Rv1582c_Rv1582c	RD3	Rv1582c_Rv1582c	RD3	Rv1582c_Rv1582c	RD3	Rv1975_Rv1975	RD7
Rv1975_Rv1975	RD7	Rv1583c_Rv1583c	RD3	Rv1583c_Rv1583c	RD3	Rv1583c_Rv1583c	RD3	Rv1976c_Rv1976c	RD7
Rv1976c_Rv1976c	RD7	Rv1584c_Rv1584c	RD3	Rv1584c_Rv1584c	RD3	Rv1584c_Rv1584c	RD3	Rv2073c_Rv2073c	RD9
Rv2073c_Rv2073c	RD9	Rv1585c_Rv1585c	RD3	Rv1585c_Rv1585c	RD3	Rv1585c_Rv1585c	RD3	Rv2074_Rv2074	RD9
Rv2074_Rv2074	RD9	Rv1586c_Rv1586c	RD3	Rv1586c_Rv1586c	RD3	Rv1586c_Rv1586c	RD3	ephA_Rv3617	RD8
plcC_Rv2349c	RD5	Rv1587c_Rv1587c	RD3	Rv1587c_Rv1587c	RD3	Rv1587c_Rv1587c	RD3	Rv3618_Rv3618	RD8
plcB_Rv2350c	RD5	cut1_Rv1758		mce3A_Rv1966	RD7	yrbE3B_Rv1965	RD7	esxV_Rv3619c	RD8
PPE38_Rv2352c	RD5	wag22_Rv1759c		mce3B_Rv1967	RD7	mce3A_Rv1966	RD7	esxW_Rv3620c	RD8
Rv2645_Rv2645	RD13?	Rv1760_Rv1760		mce3C_Rv1968	RD7	mce3B_Rv1967	RD7	PPE65_Rv3621c	RD8
Rv2646_Rv2646	RD13	Rv1761c_Rv1761c		mce3D_Rv1969	RD7	mce3C_Rv1968	RD7	PE32_Rv3622c	RD8
Rv2647_Rv2647	RD13	Rv1762c_Rv1762c		lprM_Rv1970	RD7	mce3D_Rv1969	RD7
Rv2650c_Rv2650c	RD11	lppT_Rv1799		mce3F_Rv1971	RD7	lprM_Rv1970	RD7
Rv2651c_Rv2651c	RD11	PPE28_Rv1800		Rv1972_Rv1972	RD7	mce3F_Rv1971	RD7
Rv2652c_Rv2652c	RD11	yrbE3B_Rv1965	RD7	Rv1973_Rv1973	RD7	Rv1972_Rv1972	RD7
Rv2653c_Rv2653c	RD11	mce3A_Rv1966	RD7	Rv1974_Rv1974	RD7	Rv1973_Rv1973	RD7
Rv2654c_Rv2654c	RD11	mce3B_Rv1967	RD7	Rv1975_Rv1975	RD7	Rv1974_Rv1974	RD7
Rv2655c_Rv2655c	RD11	mce3C_Rv1968	RD7	Rv1976c_Rv1976c	RD7	Rv1975_Rv1975	RD7
Rv2656c_Rv2656c	RD11	mce3D_Rv1969	RD7	Rv2073c_Rv2073c	RD9	Rv1976c_Rv1976c	RD7
Rv2658c_Rv2658c	RD11	lprM_Rv1970	RD7	Rv2074_Rv2074	RD9	ASpks_RVnc0003
Rv2659c_Rv2659c	RD11	mce3F_Rv1971	RD7	esxR_Rv3019c		Rv2073c_Rv2073c	RD9
Rv3118_Rv3118	RD12	Rv1972_Rv1972	RD7	esxS_Rv3020c		Rv2074_Rv2074	RD9
Rv3120_Rv3120	RD12	Rv1973_Rv1973	RD7	PPE47_Rv3021c		ephA_Rv3617	RD8
ephA_Rv3617	RD8	Rv1974_Rv1974	RD7	Rv3346c_Rv3346c		Rv3618_Rv3618	RD8
Rv3618_Rv3618	RD8	Rv1975_Rv1975	RD7	PPE55_Rv3347c		esxV_Rv3619c	RD8
esxV_Rv3619c	RD8	Rv1976c_Rv1976c	RD7	Rv3348_Rv3348		esxW_Rv3620c	RD8
esxW_Rv3620c	RD8	Rv2073c_Rv2073c	RD9	Rv3349c_Rv3349c		PPE65_Rv3621c	RD8
PPE65_Rv3621c	RD8	Rv2074_Rv2074	RD9	ephA_Rv3617	RD8	PE32_Rv3622c	RD8
PE32_Rv3622c	RD8	plcA_Rv2351c	RD5b	Rv3618_Rv3618	RD8	PPE66_Rv3738c	N-RD25das
PPE67_Rv3739c		PPE38_Rv2352c	RD5	esxV_Rv3619c	RD8	esxA_Rv3875	RD1das
		PPE39_Rv2353c	RD5	esxW_Rv3620c	RD8
		Rv2488c_Rv2488c		PPE65_Rv3621c	RD8
		Rv2489c_Rv2489c		PE32_Rv3622c	RD8
		Rv2645_Rv2645
		Rv2646_Rv2646
		Rv2647_Rv2647
		Rv2650c_Rv2650c	RD11
		Rv2651c_Rv2651c	RD11
		Rv2652c_Rv2652c	RD11
		Rv2653c_Rv2653c	RD11
		Rv2654c_Rv2654c	RD11
		Rv2655c_Rv2655c	RD11
		Rv2656c_Rv2656c	RD11
		Rv2657c_Rv2657c	RD11
		Rv2658c_Rv2658c	RD11
		Rv2659c_Rv2659c	RD11
		moaD1_Rv3112	RD12 (RD12oryx)
		Rv3113_Rv3113	RD12 (RD12oryx)
		Rv3114_Rv3114	RD12 (RD12oryx)
		Rv3115_Rv3115	RD12 (RD12oryx)
		moeB2_Rv3116	RD12 (RD12oryx)
		cysA3_Rv3117	RD12 (RD12oryx)
		Rv3118_Rv3118	RD12 (RD12oryx)
		moaE1_Rv3119	RD12 (RD12oryx)
		Rv3120_Rv3120	RD12 (RD12oryx)
		cyp141_Rv3121	RD12 (RD12oryx)
		Rv3122_Rv3122	RD12 (RD12oryx)
		Rv3123_Rv3123	RD12 (RD12oryx)
		moaR1_Rv3124	RD12 (RD12oryx)
		Rv3180c_Rv3180c
		Rv3181c_Rv3181c
		Rv3182_Rv3182
		Rv3183_Rv3183
		Rv3188_Rv3188
		Rv3189_Rv3189
		ephA_Rv3617	RD8
		Rv3618_Rv3618	RD8
		esxV_Rv3619c	RD8
		esxW_Rv3620c	RD8
		PPE65_Rv3621c	RD8
		PE32_Rv3622c	RD8
